# Supplementary material for: Performance of anti-SARS-CoV-2 antibody testing in asymptomatic or mild COVID-19 patients: A retrospective study in outbreak on a cruise ship
Source: PLoS One. 2021 Sep 28;16(9):e0257452. doi: 10.1371/journal.pone.0257452 (PMC8478248; doi:10.1371/journal.pone.0257452)
Supplement: S1 Table — (XLSX) [file pone.0257452.s001.xlsx]

## Sheet: Patient
S1 Table. Results of LFA, ECLIA, and ELISA in blood samples collected from crew members
Case/Sample number	LFA IgM	LFA IgG	ECLIA	ELISA SP-IgM	ELISA SP-IgG	ELISA NP-IgM	ELISA NP-IgG	Result of follow-up RT-PCR for SARS-CoV-2
1	-	+	2.52	0.0885608	0.193249	0.135484	0.519546	-
2	+	+	29.2	0.208304	0.514287	0.699133	1.30863	-
3	-	-	0.0865	0.0761949	0.14056	0.128265	0.396986	-
4	-	-	0.0821	0.144979	0.101548	0.170098	0.275489	-
5	-	-	0.0853	0.0709277	0.0721881	0.122175	0.233147	-
6	+	+	42.3	0.121354	0.420992	0.237849	1.65199	+
7	+	+	4.26	0.0883072	0.389685	0.113561	2.07973	+
8	+	+	66.2	0.472898	0.710879	1.08262	2.81688	-
9	-	+	23.5	0.0997145	0.273354	0.140452	0.676702	-
10	-	-	0.948	0.115891	0.297874	0.174631	0.378393	+
11	-	+	18.6	0.13772	0.270706	0.296741	0.903835	+
12	-	-	0.0816	0.0904575	0.104745	0.145195	0.325299	-
13	-	-	0.0806	0.0732285	0.0849153	0.101004	0.210187	-
14	-	-	0.0857	0.119076	0.119171	0.252306	0.373038	-
15	-	-	5.02	0.121609	0.394134	0.29012	0.575842	-
16	-	-	0.0795	0.0712296	0.0783576	0.10977	0.27253	-
17	-	-	3.76	0.0855591	0.190301	0.193967	0.432801	-
18	-	+	5.06	0.118132	0.232042	0.252874	0.736358	-
19	-	-	21.9	0.104406	0.424411	0.19519	0.643584	-
20	+	+	79.7	0.114105	0.515026	0.160254	1.4434	-
21	-	-	1.09	0.150517	0.261744	0.13332	0.323669	+
22	-	-	0.0825	0.0700186	0.122352	0.127636	0.374503	-
23	-	-	9.02	0.0785236	0.482139	0.178162	0.603761	-
24	-	-	1.13	0.0875916	0.197762	0.179358	0.31693	-
25	-	-	0.0856	0.100814	0.292627	0.185145	0.180631	-
26	-	-	4.91	0.159523	0.312931	0.351509	0.575815	+
27	-	+	34.3	0.112966	0.579185	0.235034	1.66449	+
28	-	-	5.25	0.0986294	0.142868	0.213387	0.54473	+
29	+	+	36.2	0.0898403	0.223422	0.273633	1.32316	-
30	-	+	31.5	0.106818	0.356309	0.260593	1.35891	+
31	+	+	65.3	0.178047	0.474699	0.237894	2.38807	-
32	-	-	1.46	0.202009	0.153297	0.33056	0.375924	-
33	-	-	0.636	0.127818	0.258136	0.200752	0.185958	-
34	+	+	35.1	0.14284	0.898141	0.237398	2.36145	+
35	-	-	0.711	0.0895883	0.212089	0.150092	0.17214	-
36	-	+	22.5	0.162672	0.293727	0.211901	0.878198	-
37	-	-	0.0803	0.0876254	0.0855799	0.151151	0.0830252	-
38	-	+	6.21	0.231678	0.19063	0.220059	0.61569	-
39	-	+	5.73	0.16907	0.199123	0.323332	0.876663	-
40	-	-	0.0813	0.209474	0.0759291	0.155492	0.104866	-
41	+	+	69.6	0.183128	0.421176	0.271705	1.77037	-
42	-	+	3.25	0.117846	0.288208	0.273645	1.00942	-
43	-	+	7.61	0.121685	0.202477	0.130633	0.490515	-
44	-	+	11.3	0.0878935	0.548953	0.188027	0.675147	+
45	-	+	26.7	0.10453	0.38325	0.162627	1.28615	-
46	-	+	63.3	0.133583	0.265905	0.285182	1.25319	-
47	+	+	27.8	0.143902	0.719984	0.314238	2.08352	-
48	+	+	78.8	0.12014	0.379212	0.36728	1.95141	-
49	-	-	0.0814	0.0778322	0.0911118	0.114242	0.111475	-
50	-	+	42.2	0.102676	0.202614	0.12953	0.706607	-
51	-	+	10	0.0893045	0.324737	0.21029	0.502323	-
52	-	-	15.8	0.0879861	0.185874	0.182205	0.352354	-
53	-	+	38.2	0.0820945	0.244686	0.116269	1.34982	+
54	+	+	36.6	0.104035	0.530984	0.325734	2.30498	-
55	+	+	30.7	0.0894331	0.682281	0.129284	1.57073	-
56	-	+	16.8	0.121871	0.350226	0.198328	0.970607	-
57	-	+	10.9	0.0864695	0.204099	0.240703	0.533596	-
58	-	+	51.5	0.120316	0.446737	0.162176	0.872371	+
59	-	+	18.9	0.0955756	0.216498	0.192248	0.468718	-
60	-	-	2.1	0.129258	0.24505	0.249877	0.329644	-
61	-	+	25.7	0.199691	0.315006	0.248393	1.09282	-
62	-	-	14.6	0.140076	0.353282	0.339159	0.600074	-
63	-	-	10.1	0.0790562	0.187895	0.141541	0.376229	-
64	+	+	13.2	0.108213	0.64541	0.437904	1.98965	-
65	+	+	48	0.113588	0.927502	0.17857	2.58302	-
66	-	-	1.96	0.117803	0.166299	0.173817	0.356833	-
67	+	+	50.4	0.147697	0.467663	0.172724	1.2848	+
68	-	+	44.6	0.187333	0.323032	0.379797	1.00008	-
69	-	+	13.3	0.0769551	0.180013	0.190261	0.469992	-
70	-	-	2.06	0.106946	0.1622	0.16427	0.354513	-
71	-	-	15.5	0.0915608	0.159299	0.160614	0.649884	-
72	-	-	26.6	0.0835601	0.139025	0.126527	0.43248	-
73	-	-	112	0.126385	0.3217	0.28017	1.01942	-
74	-	-	62.5	0.144038	0.908336	0.274347	2.13926	+
75	+	+	2.49	0.0988488	0.592381	0.214407	1.37615	-
76	-	-	67.5	0.0974924	0.505936	0.178897	0.678875	-
77	-	-	0.0827	0.0795722	0.0810551	0.122503	0.234399	-
78	-	-	0.0844	0.0645994	0.0930532	0.114768	0.10576	-
79	-	-	11.2	0.0951509	0.154624	0.281628	0.6331	+
80	-	-	1.67	0.10806	0.247753	0.181145	0.415785	+
81	-	-	0.314	0.113811	0.142581	0.153264	0.155697	-
82	+	+	17.2	0.094914	0.366402	0.134988	1.54312	+
83	+	+	11.9	0.0978209	0.498583	0.165952	1.93597	+
84	+	+	27.4	0.0901751	0.317126	0.147118	2.092	+
85	-	-	26.9	0.136595	0.178437	0.210543	0.613403	-
86	-	-	24.5	0.160275	0.151139	0.205928	0.450525	-
87	-	-	0.0878	0.0740308	0.073912	0.136306	0.466801	-
88	-	-	0.0872	0.131538	0.0420283	0.199108	0.335054	-
89	-	-	0.11	0.160654	0.0931822	0.185568	0.177025	-
90	-	-	0.0883	0.121266	0.0680507	0.137283	0.303062	-
91	-	-	8.45	0.0935702	0.0807517	0.161728	0.501209	-
92	-	-	2.09	0.0868355	0.0738512	0.108747	0.312896	-
93	-	-	0.092	0.155557	0.0734347	0.302096	0.161267	-
94	-	+	33	0.135637	0.208169	0.205004	0.729994	-
95	-	+	14	0.0888275	0.1257	0.152859	0.883873	-
96	-	-	0.698	0.078297	0.498013	0.134133	0.42112	+
97	-	+	46.2	0.119655	0.0869568	0.207716	0.898309	+
98	-	-	19.4	0.0682452	0.108084	0.106332	0.669053	-
99	+	+	65.9	0.127222	0.108037	0.186258	1.47998	-
100	-	+	52.5	0.104413	0.0947436	0.200696	0.647598	+
101	+	+	29.9	0.116764	0.155043	0.140678	1.52384	-
102	-	+	66.4	0.109615	0.215008	0.145384	1.18746	-
103	-	-	8.43	0.136525	0.0805931	0.150367	0.505092	+
104	-	-	2.53	0.0879269	0.0718396	0.148608	0.453817	+
105	-	-	2.36	0.118391	0.115199	0.190216	0.488563	+
106	-	+	9.53	0.104955	0.0720665	0.354485	0.759202	-
107	+	+	94.4	0.167243	0.151658	0.14881	1.03022	-
108	-	+	83.7	0.130917	0.129881	0.155863	1.06376	+
109	-	-	1.06	0.133968	0.089658	0.160115	0.399231	+
110	-	-	54.7	0.116691	0.128142	0.207287	1.07805	-
111	-	-	5	0.136848	0.145007	0.133172	0.583558	-
112	-	-	63.8	0.125265	0.0604417	0.250867	0.828894	+
113	-	+	29.3	0.173202	0.120668	0.164091	0.772039	-
114	+	+	60.3	0.094411	0.111937	0.243659	1.72062	-
115	-	-	11.5	0.249815	0.102335	0.295013	0.539381	-
116	-	-	0.0879	0.113721	0.0713476	0.12361	0.358321	-
117	-	-	13.2	0.153416	0.100761	0.188058	0.357457	+
118	+	+	18.7	0.122465	0.177441	0.162304	1.77755	-
119	-	-	21.2	0.0918156	0.113414	0.095577	0.313403	+
120	-	-	36.9	0.125082	0.0761996	0.211435	0.851222	+
121	-	-	17.1	0.106848	0.10859	0.185148	0.59068	-
122	-	-	0.0903	0.0824034	0.158469	0.410521	0.177668	-
123	-	+	1.6	0.0900058	0.185282	0.198411	0.554104	-
124	+	+	60.6	0.12919	0.116146	0.238054	1.27165	-
125	-	-	0.0913	0.103369	0.141622	0.111616	0.237894	-
126	-	-	0.0884	0.119793	0.0997118	0.173768	0.141099	-
127	+	+	34	0.195422	0.0987511	0.24578	1.19977	+
128	-	-	0.0903	0.0390512	0.084613	0.0843756	0.251699	-
129	+	+	32.3	0.163182	0.164854	0.197159	1.081	-
130	-	-	19.2	0.0975235	0.0961635	0.128351	0.423124	+
131	-	-	6.39	0.107148	0.101298	0.197154	0.761613	-
132	+	+	104	0.156413	0.111784	0.192332	1.37634	+
133	+	+	18.1	0.0917727	0.215807	0.1337	1.11775	-
134	-	-	0.0855	0.109216	0.100377	0.158059	0.166281	-
135	-	-	1.21	0.0978739	0.103283	0.108354	0.362174	+
136	+	+	59.9	0.0971676	0.219557	0.153487	1.37265	-
137	+	+	61	0.0713591	0.11295	0.171394	1.42352	-
138	-	-	0.0877	0.115293	0.0926261	0.155755	0.111928	-
139	-	-	45.1	0.14082	0.117426	0.173382	0.785841	+
140	-	+	94	0.0999488	0.125835	0.146985	0.846898	-
141	+	+	40.2	0.28581	0.154489	0.476002	2.16306	-
142	-	+	18.3	0.123915	0.098563	0.153538	0.799039	-
143	-	+	20.7	0.143231	0.100321	0.244018	0.522331	+
SP, spike protein; NP, nucleocapsid protein; ELISA, enzyme-linked immunosorbent assay; LFA, lateral flow immunochromatographic assay; ECLIA, electrochemiluminescence immunoassay.
