# Supplementary material for: Performance of anti-SARS-CoV-2 antibody testing in asymptomatic or mild COVID-19 patients: A retrospective study in outbreak on a cruise ship
Source: PLoS One. 2021 Sep 28;16(9):e0257452. doi: 10.1371/journal.pone.0257452 (PMC8478248; doi:10.1371/journal.pone.0257452)
Supplement: S2 Table — (XLSX) [file pone.0257452.s002.xlsx]

## Sheet: Negative Ctr
S2 Table. Reuslts of LFA and ECLIA in negative controls
Case/sample Number	LFA IgM	LFA IgG	ECLIA
Neg001	-	-	0.0837
Neg002	-	-	0.0808
Neg003	-	-	0.0883
Neg004	-	-	0.0806
Neg005	-	-	0.0842
Neg006	-	-	0.0825
Neg007	-	-	0.0815
Neg008	-	-	0.0851
Neg009	-	-	0.0808
Neg010	-	-	0.0862
Neg011	-	-	0.0796
Neg012	-	-	0.0793
Neg013	-	-	0.0799
Neg014	-	-	0.0824
Neg015	-	-	0.079
Neg016	-	-	0.546
Neg017	-	-	0.0851
Neg018	-	-	0.0816
Neg019	-	-	0.0823
Neg020	-	-	0.0844
Neg021	-	-	0.0836
Neg022	-	-	0.0788
Neg023	-	-	0.086
Neg024	-	-	0.0855
Neg025	-	-	0.0873
Neg026	-	-	0.0819
Neg027	-	-	0.0856
Neg028	-	-	0.0841
Neg029	-	-	0.0766
Neg030	-	-	0.0813
Neg031	-	-	0.0838
Neg032	-	-	0.0824
Neg033	-	-	0.0876
Neg034	-	-	0.0844
Neg035	-	-	0.0878
Neg036	-	-	0.087
Neg037	-	-	0.0886
Neg038	-	-	0.0856
Neg039	-	-	0.0802
Neg040	-	-	0.0871
Neg041	-	-	0.0837
Neg042	-	-	0.0919
Neg043	-	-	0.0876
Neg044	-	-	0.0871
Neg045	-	-	0.0864
Neg046	-	-	0.0841
Neg047	-	-	0.0851
Neg048	-	-	0.0954
Neg049	-	-	0.0806
Neg050	-	-	0.0806
Neg051	-	-	0.0837
Neg052	-	-	0.0795
Neg053	-	-	0.0818
Neg054	-	-	0.0833
Neg055	-	-	0.0824
Neg056	-	-	0.0815
Neg057	-	-	0.0832
Neg058	-	-	0.0818
Neg059	-	-	0.0809
Neg060	-	-	0.082
Neg061	-	-	0.0793
Neg062	-	-	0.087
Neg063	-	-	0.0882
Neg064	-	-	0.0792
Neg065	-	-	0.0799
Neg066	-	-	0.0834
Neg067	-	-	0.0816
Neg068	-	-	0.0841
Neg069	-	-	0.0828
Neg070	-	-	0.0834
Neg071	-	-	0.0795
Neg072	-	-	0.0836
Neg073	-	-	0.0836
Neg074	-	-	0.0823
Neg075	-	-	0.0944
Neg076	-	-	0.0961
Neg077	-	-	0.0892
Neg078	-	-	0.0897
Neg079	-	-	0.0899
Neg080	-	-	0.0953
Neg081	-	-	0.0905
Neg082	-	-	0.0883
Neg083	-	-	0.0908
Neg084	-	-	0.0973
Neg085	-	-	0.0903
Neg086	-	-	0.0867
Neg087	-	-	0.0886
Neg088	-	-	0.0929
Neg089	-	-	0.0899
Neg090	-	-	0.0889
Neg091	-	-	0.0898
Neg092	-	-	0.094
Neg093	-	-	0.091
Neg094	-	-	0.0942
Neg095	-	-	0.0934
Neg096	-	-	0.0915
Neg097	-	-	0.0916
Neg098	-	-	0.0919
Neg099	-	-	0.0896
Neg100	-	-	0.0951
Neg101	-	-	0.0961
Neg102	-	-	0.0914
Neg103	-	-	0.0883
Neg104	-	-	0.0911
Neg105	-	-	0.0942
Neg106	-	-	0.255
Neg107	-	-	0.0918
Neg108	-	-	0.0894
Neg109	-	-	0.0911
Neg110	-	-	0.0922
Neg111	-	-	0.0925
Neg112	-	-	0.0927
Neg113	-	+	0.0909
Neg114	-	-	0.0959
Neg115	-	-	0.089
Neg116	-	-	0.0887
Neg117	-	-	0.0858
Neg118	-	-	0.0909
Neg119	-	-	0.0943
Neg120	-	-	0.09
Neg121	-	-	0.0895
Neg122	-	-	0.16
Neg123	-	-	0.086
Neg124	-	-	0.0906
Neg125	-	-	0.0996
Neg126	-	-	0.0935
Neg127	-	+	0.0944
Neg128	-	-	0.0926
Neg129	-	-	0.0889
Neg130	-	-	0.0932
Neg131	-	-	0.0909
Neg132	-	-	0.0913
Neg133	-	-	0.0943
Neg134	-	-	0.0923
Neg135	-	-	0.0914
Neg136	-	-	0.0999
Neg137	-	-	0.0942
Neg138	-	-	0.0903
Neg139	-	-	0.0848
Neg140	-	-	0.0895
Neg141	-	-	0.0916
Neg142	-	-	0.0897
Neg143	-	-	0.0917
Neg144	-	-	0.0863
Neg145	-	-	0.0917
Neg146	-	-	0.0954
Neg147	-	-	0.0903
Neg148	-	-	0.0902
Neg149	-	-	0.0875
Neg150	-	-	0.0911
Neg151	-	-	0.0884
Neg152	-	-	0.0918
Neg153	-	-	0.0896
Neg154	-	-	0.0906
Neg155	-	-	0.093
Neg156	-	-	0.093
Neg157	-	-	0.1
Neg158	-	-	0.089
Neg159	-	-	0.0917
Neg160	-	-	0.0888
Neg161	-	-	0.0927
Neg162	-	-	0.0965
Neg163	-	-	0.0919
Neg164	-	-	0.0892
Neg165	-	-	0.131
Neg166	-	-	0.0945
Neg167	-	-	0.093
Neg168	-	-	0.0907
Neg169	-	-	0.094
Neg170	-	-	0.0929
Neg171	-	-	0.0903
Neg172	-	-	0.0896
Neg173	-	-	0.0934
Neg174	-	-	0.0883
LFA, lateral flow immunochromatographic assay; ECLIA, electrochemiluminescence immunoassay
