# Supplementary material for: Performance of anti-SARS-CoV-2 antibody testing in asymptomatic or mild COVID-19 patients: A retrospective study in outbreak on a cruise ship
Source: PLoS One. 2021 Sep 28;16(9):e0257452. doi: 10.1371/journal.pone.0257452 (PMC8478248; doi:10.1371/journal.pone.0257452)
Supplement: S3 Table — (XLSX) [file pone.0257452.s003.xlsx]

## Sheet: Patient
S3 Table. Comparison of pisitive rates for antibodies measured used ELISA between positive and false-negative result in LFA
ELISA-detected SARS-CoV-antibody	positive for LFA	false negative for LFA	P value
	(n=69)	(n=74)
IgM antibody against SP	2 (2.9%)	0 (0.0%)	NS
IgG antibody against SP	33 (47.8%)	12 (16.2%)	<0.001
IgM antibody against NP	4 (5.8%)	1 (1.4%)	NS
IgM antibody against NP	57 (82.6%)	7 (9.5%)	<0.001
SP, spike protein; NP, nucleocapsid protein; ELISA, enzyme-linked immunosorbent assay; LFA, lateral flow immunochromatographic assay; ECLIA, electrochemiluminescence immunoassay.
