# Supplementary material for: Performance of anti-SARS-CoV-2 antibody testing in asymptomatic or mild COVID-19 patients: A retrospective study in outbreak on a cruise ship
Source: PLoS One. 2021 Sep 28;16(9):e0257452. doi: 10.1371/journal.pone.0257452 (PMC8478248; doi:10.1371/journal.pone.0257452)
Supplement: S4 Table — (XLSX) [file pone.0257452.s004.xlsx]

## Sheet: Patient
S4 Table. Comparison of pisitive rates for antibodies measured used ELISA between positive and false-negative result in ECLIA
ELISA-detected SARS-CoV-antibody	positive for ECLIA	false negative for ECLIA	P value
	(n=112)	(n=31)
IgM antibody against SP	2 (1.8%)	0 (0.0%)	NS
IgG antibody against SP	42 (37.5%)	3 (9.7%)	0.004
IgM antibody against NP	4 (3.6%)	1 (3.2%)	NS
IgM antibody against NP	64 (57.1%)	0 (0.0%)	<0.001
SP, spike protein; NP, nucleocapsid protein; ELISA, enzyme-linked immunosorbent assay; LFA, lateral flow immunochromatographic assay; ECLIA, electrochemiluminescence immunoassay.
